# Supplementary material for: Neutral theory and beyond: A systematic review of molecular evolution education
Source: Ecol Evol. 2023 Jul 28;13(8):e10365. doi: 10.1002/ece3.10365 (PMC10375367; doi:10.1002/ece3.10365)
Supplement: Supplementary file 1 — Table S1. [file ECE3-13-e10365-s001.xlsx]

## Sheet: Mol evolution education papers
Citation	Journal	Publication year	Listed in Ziadie and Andrews (2018)?	Type of pedagogical content knowledge (student thinking, instructional strategy, assessment, or goals)	Type of paper (descriptive, empirical, lit review, or author perspective)	Student context (* indicates student context not explicitly stated and inferred from text)	Length of curricular module	Coverage of molecular evolution sub-discipline
Duhrkopf, R. (1991). Computer Center: More Evolutionary Simulations. American Biology Teacher, 53(7), 442-43.	The American Biology Teacher	1991	Yes	Instructional strategy	Descriptive	General	General	General
Puterbaugh, M. N., & Burleigh, J. G. (2001). Investigating evolutionary questions using online molecular databases. The American Biology Teacher, 63(6), 422-431.	The American Biology Teacher	2001	Yes	Instructional strategy	Descriptive	Advanced high school to Undergraduate - introductory	Single class	Molecular systematics
White, H. B. (2007). The eyes have it. Biochemistry and Molecular Biology Education, 35(3), 213-218.	Biochemistry and Molecular Biology Education	2007	Yes	Instructional strategy	Descriptive	Undergraduate - upper-division	Multi-class	Protein evolution
LeClair, E. E. (2008). Teaching the toolkit. Biochemistry and Molecular Biology Education, 36(3), 225-233.	Biochemistry and Molecular Biology Education	2008	Yes	Instructional strategy	Descriptive	Undergraduate - upper-division	Multi-class (8 weeks)	General
Rybarczyk, B. (2008). Molecular evolution: HIV drug targets and resistance. Evolution: Education and Outreach, 1(2), 184-188.	Evolution: Education and Outreach	2008	Yes	Instructional strategy	Descriptive	Undergraduate - *upper division	Single class	Protein evolution
Rybarczyk, B. (2008). Molecular evolution: The HIV envelope protein. Evolution: Education and Outreach, 1(2), 179-183.	Evolution: Education and Outreach	2008	Yes	Instructional strategy	Descriptive	Undergraduate - *upper division	Single class	Protein evolution
Westerling, K. E. (2008). Using Playing Cards to Simulate a Molecular Clock. American Biology Teacher, 70(8), 37-42.	The American Biology Teacher	2008	Yes	Instructional strategy	Descriptive	High school	Single class	Molecular clock
Erickson, K. (2010). The Jukes-Cantor Model of Molecular Evolution. PRIMUS, 20(5), 438-445.	PRIMUS	2010	Yes	Instructional strategy	Descriptive	Undergraduate - *upper-division	Multi-class (2 to 3 weeks)	Mutations and sequence changes
Shumate, A. M., & Windsor, A. J. (2010). Exploring Evolutionary Patterns in Genetic Sequence: A Computer Exercise. Bioscene: Journal of College Biology Teaching, 36(2), 10-14.	Bioscene: Journal of College Biology Teaching	2010	Yes	Instructional strategy	Empirical	Undergraduate - introductory and upper division	Single class	Mutations and sequence changes
Maroja, L. S., & Wilder, J. A. (2012). Where do I come from? Using student’s mitochondrial DNA to teach about phylogeny, molecular clocks, and population genetics. Evolution: Education and Outreach, 5(3), 501-507.	Evolution: Education and Outreach	2012	Yes	Instructional strategy	Descriptive	Undergraduate - upper-division (can be adapted for introductory and non-majors )	Multi-class (4 weeks)	Molecular clock
Yamanoi, T., Takemura, M., Sakura, O., & Kazama, T. (2012). Development and evaluation of an activity to teach molecular phylogeny, deep time and classification systems for Japanese high school students. The Asian Journal of Biology Education, 6, 13-25.	The Asian Journal of Biology Education	2012	No	Instructional strategy	Empirical	High school	Multi-class (2 classes , 100 minutes each)	Molecular clock
Eirin-Lopez, J. M. (2013). A Computer Lab Exploring Evolutionary Aspects of Chromatin Structure and Dynamics for an Undergraduate Chromatin Course. Biochemistry and Molecular Biology Education, 41(2), 95-102.	Biochemistry and Molecular Biology Education	2013	Yes	Instructional strategy	Descriptive	Undergraduate - *upper division	Single class (6 hours)	Chromatin evolution
Miralles, L., Moran, P., Dopico, E., & Garcia-Vazquez, E. (2013). " DNA Re-EvolutioN": A Game for Learning Molecular Genetics and Evolution. Biochemistry and Molecular Biology Education, 41(6), 396-401.	Biochemistry and Molecular Biology Education	2013	Yes	Instructional strategy	Empirical	Undergraduate - introductory and non-majors	Single class	Mutations and sequence changes											1
Hubler, T., Adams, P., & Scammell, J. (2015). Laboratory Activities to Support Student Understanding of the Molecular Mechanisms of Mutation & Natural Selection. American Biology Teacher, 77(2), 118-125.	The American Biology Teacher	2015	Yes	Instructional strategy	Descriptive	Undergraduate - *upper-division	Multi-class (7-10 hours)	Mutations and sequence changes
Parsons, C. J., Salaita, M. K., Hughes, C. H., Lynn, D. G., Fristoe, A., Fristoe, A., & Grover, M. A. (2017). Group Intelligence: An Active Learning Exploration of Diversity in Evolution. Journal of Chemical Education, 94(6), 717-721.	Journal of Chemical Education	2017	No	Instructional strategy	Empirical	High school (can be adapted for elementary to graduate students)	Single class	General
Stasinakis, P. K., & Nicolaou, D. (2017). Modeling of DNA and protein organization levels with Cn3D software. Biochemistry and Molecular Biology Education, 45(2), 126-129.	Biochemistry and Molecular Biology Education	2017	No	Instructional strategy	Empirical	High school	Multi-class (1 class and 1 lab)	Protein evolution
Rosini, E., & Pollegioni, L. (2019). A comprehensive practical laboratory course on protein engineering: Evolution of a glycine oxidase variant active on the herbicide glyphosate. Biochemistry and Molecular Biology Education, 47(6), 689-699.	Biochemistry and Molecular Biology Education	2019	No	Instructional strategy	Descriptive	Undergraduate - upper-division	Multi-class (8 labs, 3-4 hours each)	Protein evolution
Babaian, C., & Kumar, S. (2020). Molecular memories of a Cambrian fossil. The American Biology Teacher, 82(9), 586-595.	The American Biology Teacher	2020	No	Instructional strategy	Descriptive	*High school	Single class	Molecular clock
Candela, M. F., Arenas, N. E., Caicedo, O., & Malagon, A. (2021). Inhibition of Lipase by Orlistat: Kinetics Combined with In Silico Approaches to Visualize Interactions. Journal of Chemical Education, 98(5), 1762-1767.	Journal of Chemical Education	2021	No	Instructional strategy	Descriptive	Undergraduate - upper-division	Multi-class (5 labs, 3 hours each)	Protein evolution
Drits-Esser, D., Hardcastle, J., Bass, K. M., Homburger, S., Malone, M., Pompei, K., ... & Stark, L. A. (2021). Randomized Controlled Trial of a Cohesive Eight-Week Evolution Unit That Incorporates Molecular Genetics and Principles of the Next Generation Science Standards. CBE—Life Sciences Education, 20(3), ar50.	CBE - Life Sciences Education	2021	No	Instructional strategy	Empirical	High school	Multi-class (8 weeks)	General
Babaian, C., & Kumar, S. (2021). How to Build a Super Predator: From Genotype to Phenotype. The American Biology Teacher, 83(3), 138-146.	The American Biology Teacher	2021	No	Instructional strategy	Descriptive	Undergraduate - *introductory and nonmajors (can be adapted for high and middle school)	Multi-class	General
Kushner, D. B. (2021). Introducing SELEX via a semester‐long course‐based undergraduate research experience (CURE). Biochemistry and Molecular Biology Education, 49(4), 605-618	Biochemistry and Molecular Biology Education	2021	No	Instructional strategy	Empirical	Undergraduate - upper-division	Multi-class (14 labs, 3 hours each)	RNA evolution
Ellis, R., Reichsman, F., Mead, L. S., Smith, J. J., McElroy-Brown, K., & White, P. J. (2021). ConnectedBio: An Integrative & Technology-Enhanced Approach to Evolution Education for High School. The American Biology Teacher, 83(6), 362-371.	The American Biology Teacher	2021	No	Instructional strategy	Descriptive	High school	Multi-class (5 units)	General
Sari, I. J., Vongsangnak, W., & Pongsophon, P. (2022). The Effect of Bioinformatics Module on Molecular Genetics Concepts on Senior High School Students' Computational Thinking Skills. Shanlax International Journal of Education, 10(2), 9-17.	Shanlax International Journal of Education	2022	No	Instructional strategy	Empirical	High school	Single class	Mutations and sequence changes
Yoshida, R., & Page, R. (2022). Phylogenetic Analysis and Molecular Evolution (PAME). PRIMUS, 32(3), 386-415.	PRIMUS	2022	No	Instructional strategy	Descriptive	Undergraduate - upper-division to graduate	Multi-class (24 classes, 75 mins each)	Mutations and sequence changes
Fisher, M. R. (2022). Of Newts and Neurotoxins: Coevolution in a Predator-Prey System Provides a Multifaceted Backdrop for Engaging Students. The American Biology Teacher, 84(2), 60-67.	The American Biology Teacher	2022	No	Instructional strategy	Descriptive	General - *advanced high school to undegraduate - intro and non majors	Not Defined	Protein evolution
